# Supplementary material for: PM2.5 from automobile exhaust induces apoptosis in male rat germ cells via the ROS-UPR mt signaling pathway
Source: PLoS One. 2025 Apr 2;20(4):e0313803. doi: 10.1371/journal.pone.0313803 (PMC11964221; doi:10.1371/journal.pone.0313803)
Supplement: S1 File — Body weight, litter size, epididymal sperm count and Organ Index of male SD rats are provided as original data. (XLSX) [file pone.0313803.s001.xlsx]

## Sheet: Sheet1
group	body weight	conception	Epidymis	Testie	epidymis/body weight	testie/body weight	sperm count in 5 fields	sperm malformation count in 5 fields	total sperm count	Sperm malformation rate	sperm motility	Sperm Survival Rate
Control	315	Y	0.56	1.52	0.00177778	0.0048254	198	9	59.4	0.0454545	45.65	0.768519
	320	Y	0.43	1.4	0.00134375	0.004375	186	9	55.8	0.0483871	44.55	0.798387
	335	Y	0.57	1.66	0.00170149	0.00495522	188	10	56.4	0.0531915	47.32	0.839007
	328	Y	0.5	1.54	0.00152439	0.00469512	179	10	53.7	0.0558659	44.54	0.829423
	318	Y	0.58	1.55	0.0018239	0.00487421	182	9	54.6	0.0494505	43.78	0.801832
	319	Y	0.57	1.43	0.00178683	0.00448276	180	8	54	0.0444444	44.24	0.819259
	323	Y	0.61	1.54	0.00188854	0.0047678	189	8	56.7	0.042328	45.76	0.807055
	327	Y	0.62	1.56	0.00189602	0.00477064	187	12	56.1	0.0641711	46.12	0.822103
Vit	326	Y	0.6	1.54	0.00184049	0.00472393	195	11	58.5	0.0564103	47.54	0.81265
	330	Y	0.58	1.61	0.00175758	0.00487879	186	8	55.8	0.0430108	44.76	0.802151
	328	Y	0.55	1.56	0.00167683	0.0047561	179	8	53.7	0.0446927	42.67	0.7946
	319	Y	0.54	1.53	0.00169279	0.00479624	180	8	54	0.0444444	44.87	0.830926
	320	Y	0.53	1.55	0.00165625	0.00484375	182	9	54.6	0.0494505	45.98	0.842125
	318	Y	0.58	1.6	0.0018239	0.00503145	187	8	56.1	0.0427807	46.76	0.833512
	327	Y	0.59	1.54	0.00180428	0.00470948	183	9	54.9	0.0491803	44.45	0.809654
	325	Y	0.6	1.67	0.00184615	0.00513846	185	10	55.5	0.0540541	45.55	0.820721
PM2.5	289	N	0.46	1.2	0.0015917	0.00415225	96	14	28.8	0.145833	9.78	0.339583
	297	N	0.45	1.22	0.00151515	0.00410774	89	9	26.7	0.101124	10.43	0.390637
	290	Y	0.51	1.21	0.00175862	0.00417241	87	10	26.1	0.114943	10.54	0.403831
	276	N	0.46	1.34	0.00166667	0.00485507	67	9	20.1	0.134328	8.9	0.442786
	285	N	0.48	1.29	0.00168421	0.00452632	63	8	18.9	0.126984	7.92	0.419048
	275	Y	0.48	1.35	0.00174545	0.00490909	65	13	19.5	0.2	8.32	0.426667
	289	N	0.49	1.24	0.0016955	0.00429066	69	10	20.7	0.144928	9.23	0.445894
	290	N	0.5	1.26	0.00172414	0.00434483	79	9	23.7	0.113924	9.87	0.416456
Pm2.5+Vit	312	Y	0.52	1.45	0.00166667	0.00464744	136	10	40.8	0.0735294	24.67	0.604657
	299	N	0.54	1.54	0.00180602	0.0051505	140	9	42	0.0642857	23.23	0.553095
	298	N	0.48	1.52	0.00161074	0.00510067	135	10	40.5	0.0740741	22.87	0.564691
	302	Y	0.49	1.45	0.00162252	0.00480132	130	9	39	0.0692308	21.62	0.554359
	307	Y	0.51	1.37	0.00166124	0.00446254	129	9	38.7	0.0697674	23.65	0.611111
	310	Y	0.53	1.45	0.00170968	0.00467742	128	10	38.4	0.078125	18.98	0.494271
	309	N	0.56	1.51	0.0018123	0.00488673	129	9	38.7	0.0697674	21.02	0.543152
	311	Y	0.55	1.44	0.00176849	0.00463023	134	9	40.2	0.0671642	23.72	0.59005
