# Supplementary material for: PM2.5 from automobile exhaust induces apoptosis in male rat germ cells via the ROS-UPR mt signaling pathway
Source: PLoS One. 2025 Apr 2;20(4):e0313803. doi: 10.1371/journal.pone.0313803 (PMC11964221; doi:10.1371/journal.pone.0313803)
Supplement: S3 File — (ZIP) [file pone.0313803.s003.zip]

Archive with 8 entries (4 files):
- S3/
- S3/Morphological changes in the testis and epididymis/
- S3/Morphological changes in the testis and epididymis/Morphological changes in the testis and epididymis.tif
- S3/TUNEL staining of testis tissues/
- S3/TUNEL staining of testis tissues/data.docx
- S3/TUNEL staining of testis tissues/TUNEL staining of testis tissues.tif
- S3/Ultrastructure of mitochondria in germ cells/
- S3/Ultrastructure of mitochondria in germ cells/Ultrastructure of mitochondria in germ cells.tif
